# Supplementary material for: Hair-Based Assessment of Sex Steroid Hormones in Patients with Anorexia Nervosa
Source: Metabolites. 2022 Dec 22;13(1):21. doi: 10.3390/metabo13010021 (PMC9863132; doi:10.3390/metabo13010021)
Supplement: Supplementary file 1 [file metabolites-13-00021-s001.zip]

Archive with 1 entries (1 files):
- metabolites-2058159-supplementary.pdf
